# Supplementary material for: 2-Chloro-7,8-dimethyl­quinoline-3-carbaldehyde
Source: Acta Crystallogr Sect E Struct Rep Online. 2009 Oct 10;65(Pt 11):o2709. doi: 10.1107/S1600536809040860 (PMC2971046; doi:10.1107/S1600536809040860)
Supplement: Supplementary file 1 [file e-65-o2709-sup1.cif]

##############################################################################
###                                                                        ###
###        Electronic paper (Acta Crystallographica Section E)             ###
###                                                                        ###
##############################################################################
#                                                                            #
# This CIF contains the data in a paper accepted for publication in Acta     #
# Crystallographica Section E. It conforms to the requirements of Notes      #
# for Authors for Section E, and has been peer reviewed under the auspices   #
# of the IUCr Commission on Journals.                                        #
#                                                                            #
# Full details of the Crystallographic Information File format               #
# are given in the paper "The Crystallographic Information File (CIF):       #
# a New Standard Archive File for Crystallography" by S. R. Hall, F. H.      #
# Allen and I. D. Brown [Acta Cryst. (1991), A47, 655-685].                  #
#                                                                            #
# The current version of the core CIF dictionary is obtainable from          #
# ftp://ftp.iucr.org/pub/cif_core.dic. The current version number is 2.4.    #
#                                                                            #
# Software is freely available for graphical display of the structure(s) in  #
# this CIF.  For information consult the CIF home page http://www.iucr.org/  #
# cif/home.html                                                              #
#                                                                            #
# This file may be used for bona fide research purposes within the           #
# scientific community so long as proper attribution is given to the journal # 
# article from which it was obtained.                                        #
#                                                                            #
##############################################################################
                                             
data_global
_audit_creation_method     SHELXL-97
_journal_date_recd_electronic     2009-10-06
_journal_date_accepted     2009-10-06
_journal_name_full     'Acta Crystallographica, Section E'
_journal_year     2009
_journal_volume     65
_journal_issue     11
_journal_page_first     o2709
_journal_page_last     o2709
_journal_paper_category     QO
_journal_coeditor_code     BT5086
_publ_contact_author
;
     Dr. Seik Weng Ng
     Department of Chemistry
     University of Malaya
     50603 Kuala Lumpur
     Malaysia
;
_publ_contact_author_email     seikweng@um.edu.my
_publ_contact_author_fax     '03 7967 4193'
_publ_contact_author_phone     '03 7967 6778'
_publ_section_title
;
2-Chloro-7,8-dimethylquinoline-3-carbaldehyde
;
loop_
    _publ_author_name
    _publ_author_address
    'Khan, F. Nawaz'
;
Chemistry Division
School of Science and Humanities
VIT University
Vellore 632 014, Tamil Nadu
India
;
    'Subashini, R.'
;
Chemistry Division
School of Science and Humanities
VIT University
Vellore 632 014, Tamil Nadu
India
;
    'Kushwaha, Atul Kumar'
;
Chemistry Division
School of Science and Humanities
VIT University
Vellore 632 014, Tamil Nadu
India
;
    'Hathwar, Venkatesha R.'
;
Solid State and Structural Chemistry Unit
Indian Institute of Science
Bangalore 560 012, Karnataka
India
;
    'Ng, Seik Weng'
;
Department of Chemistry
University of Malaya
50603 Kuala Lumpur
Malaysia
;
_publ_section_synopsis     .
data_I
_audit_creation_method     SHELXL-97
_chemical_name_systematic
;
2-Chloro-7,8-dimethylquinoline-3-carbaldehyde
;
_chemical_name_common     ?
_chemical_formula_moiety     'C12 H10 Cl N O'
_chemical_formula_sum     'C12 H10 Cl N O'
_chemical_formula_iupac     'C12 H10 Cl N O'
_chemical_formula_weight     219.66
_chemical_melting_point     ?
_symmetry_cell_setting     Orthorhombic
_symmetry_space_group_name_H-M     'P n m a'
_symmetry_space_group_name_Hall     '-P 2ac 2n'
loop_
    _symmetry_equiv_pos_as_xyz
    'x, y, z'
    '-x+1/2, -y, z+1/2'
    'x+1/2, -y+1/2, -z+1/2'
    '-x, y+1/2, -z'
    '-x, -y, -z'
    'x-1/2, y, -z-1/2'
    '-x-1/2, y-1/2, z-1/2'
    'x, -y-1/2, z'
_cell_length_a     20.4542(13)
_cell_length_b     6.7393(4)
_cell_length_c     7.5675(4)
_cell_angle_alpha     90.00
_cell_angle_beta     90.00
_cell_angle_gamma     90.00
_cell_volume     1043.16(11)
_cell_formula_units_Z     4
_cell_measurement_reflns_used     753
_cell_measurement_theta_min     2.0
_cell_measurement_theta_max     24.4
_cell_measurement_temperature     290(2)
_exptl_crystal_description     Block
_exptl_crystal_colour     Colorless
_exptl_crystal_size_max     0.28
_exptl_crystal_size_mid     0.21
_exptl_crystal_size_min     0.17
_exptl_crystal_density_diffrn     1.399
_exptl_crystal_density_meas     ?
_exptl_crystal_density_method     'not measured'
_exptl_crystal_F_000     456
_exptl_absorpt_coefficient_mu     0.335
_exptl_absorpt_correction_type     Multi-scan
_exptl_absorpt_process_details     '(SADABS; Sheldrick, 1996)'
_exptl_absorpt_correction_T_min     0.9120
_exptl_absorpt_correction_T_max     0.9452
_diffrn_ambient_temperature     290(2)
_diffrn_radiation_type     MoK\a
_diffrn_radiation_wavelength     0.71073
_diffrn_radiation_source     'fine-focus sealed tube'
_diffrn_radiation_monochromator     graphite
_diffrn_measurement_device_type     'Bruker SMART area-detector'
_diffrn_measurement_method     '\f and \w'
_diffrn_detector_area_resol_mean     ?
_diffrn_reflns_number     7145
_diffrn_reflns_av_R_equivalents     0.0224
_diffrn_reflns_av_sigmaI/netI     0.0161
_diffrn_reflns_theta_min     1.99
_diffrn_reflns_theta_max     27.48
_diffrn_reflns_theta_full     27.48
_diffrn_measured_fraction_theta_max     1.000
_diffrn_measured_fraction_theta_full     1.000
_diffrn_reflns_limit_h_min     -25
_diffrn_reflns_limit_h_max     26
_diffrn_reflns_limit_k_min     -8
_diffrn_reflns_limit_k_max     4
_diffrn_reflns_limit_l_min     -9
_diffrn_reflns_limit_l_max     9
_diffrn_standards_number     0
_diffrn_standards_interval_count     0
_diffrn_standards_interval_time     0
_diffrn_standards_decay_%     0
_reflns_number_total     1299
_reflns_number_gt     1078
_reflns_threshold_expression     I>2\s(I)
_refine_ls_structure_factor_coef     Fsqd
_refine_ls_matrix_type     full
_refine_ls_R_factor_all     0.0420
_refine_ls_R_factor_gt     0.0341
_refine_ls_wR_factor_gt     0.1045
_refine_ls_wR_factor_ref     0.1151
_refine_ls_goodness_of_fit_ref     1.070
_refine_ls_restrained_S_all     1.070
_refine_ls_number_reflns     1299
_refine_ls_number_parameters     94
_refine_ls_number_restraints     0
_refine_ls_hydrogen_treatment     constr
_refine_ls_weighting_scheme     calc
_refine_ls_weighting_details
         'calc w=1/[\s^2^(Fo^2^)+(0.0706P)^2^+0.1712P] where P=(Fo^2^+2Fc^2^)/3'
_atom_sites_solution_hydrogens     geom
_atom_sites_solution_primary     direct
_atom_sites_solution_secondary     difmap
_refine_ls_shift/su_max     0.001
_refine_ls_shift/su_mean     0.001
_refine_diff_density_max     0.294
_refine_diff_density_min     -0.303
_refine_ls_extinction_method     'SHELXL97 (Sheldrick, 2008)'
_refine_ls_extinction_coef     0.010(2)
_refine_ls_extinction_expression
                                  'Fc^*^=kFc[1+0.001xFc^2^\l^3^/sin(2\q)]^-1/4^'
loop_
    _atom_type_symbol
    _atom_type_description
    _atom_type_scat_dispersion_real
    _atom_type_scat_dispersion_imag
    _atom_type_scat_source
    'C' 'C' 0.0033 0.0016
                         'International Tables Vol C Tables 4.2.6.8 and 6.1.1.4'
    'H' 'H' 0.0000 0.0000
                         'International Tables Vol C Tables 4.2.6.8 and 6.1.1.4'
    'N' 'N' 0.0061 0.0033
                         'International Tables Vol C Tables 4.2.6.8 and 6.1.1.4'
    'O' 'O' 0.0106 0.0060
                         'International Tables Vol C Tables 4.2.6.8 and 6.1.1.4'
    'Cl' 'Cl' 0.1484 0.1585
                         'International Tables Vol C Tables 4.2.6.8 and 6.1.1.4'
_computing_data_collection     'SMART (Bruker, 2004)'
_computing_cell_refinement     'SAINT (Bruker, 2004)'
_computing_data_reduction     'SAINT (Bruker, 2004)'
_computing_structure_solution     'SHELXS97 (Sheldrick, 2008)'
_computing_structure_refinement     'SHELXL97 (Sheldrick, 2008)'
_computing_molecular_graphics     'X-SEED (Barbour, 2001)'
_computing_publication_material     'publCIF (Westrip, 2009)'
loop_
    _atom_site_type_symbol
    _atom_site_label
    _atom_site_fract_x
    _atom_site_fract_y
    _atom_site_fract_z
    _atom_site_U_iso_or_equiv
    _atom_site_adp_type
    _atom_site_calc_flag
    _atom_site_refinement_flags
    _atom_site_occupancy
    _atom_site_disorder_assembly
    _atom_site_disorder_group
    Cl Cl1 0.59400(3) 0.2500 0.07517(7) 0.0568(2) Uani d S 1 . .
    N N1 0.48555(8) 0.2500 0.24995(19) 0.0363(4) Uani d S 1 . .
    O O1 0.68317(9) 0.2500 0.5872(3) 0.0672(5) Uani d S 1 . .
    C C1 0.54815(9) 0.2500 0.2711(2) 0.0369(4) Uani d S 1 . .
    C C2 0.58228(10) 0.2500 0.4343(3) 0.0385(4) Uani d S 1 . .
    C C3 0.54382(10) 0.2500 0.5832(3) 0.0382(4) Uani d S 1 . .
    H H3 0.5635 0.2500 0.6939 0.046 Uiso calc SR 1 . .
    C C4 0.47569(10) 0.2500 0.5712(2) 0.0347(4) Uani d S 1 . .
    C C5 0.43407(11) 0.2500 0.7208(3) 0.0428(5) Uani d S 1 . .
    H H5 0.4517 0.2500 0.8341 0.051 Uiso calc SR 1 . .
    C C6 0.36779(11) 0.2500 0.6971(3) 0.0461(5) Uani d S 1 . .
    H H6 0.3408 0.2500 0.7960 0.055 Uiso calc SR 1 . .
    C C7 0.33908(10) 0.2500 0.5279(3) 0.0411(5) Uani d S 1 . .
    C C8 0.37829(9) 0.2500 0.3777(3) 0.0361(4) Uani d S 1 . .
    C C9 0.44701(9) 0.2500 0.3993(2) 0.0322(4) Uani d S 1 . .
    C C10 0.65428(11) 0.2500 0.4503(3) 0.0531(6) Uani d S 1 . .
    H H10 0.6787 0.2500 0.3467 0.064 Uiso calc SR 1 . .
    C C11 0.26571(11) 0.2500 0.5126(4) 0.0583(6) Uani d S 1 . .
    H H11A 0.2468 0.2766 0.6262 0.087 Uiso calc PR 0.50 . .
    H H11B 0.2512 0.1227 0.4713 0.087 Uiso calc PR 0.50 . .
    H H11C 0.2524 0.3507 0.4305 0.087 Uiso calc PR 0.50 . .
    C C12 0.34939(11) 0.2500 0.1950(3) 0.0532(6) Uani d S 1 . .
    H H12A 0.3794 0.1882 0.1144 0.080 Uiso calc PR 0.50 . .
    H H12B 0.3414 0.3842 0.1583 0.080 Uiso calc PR 0.50 . .
    H H12C 0.3090 0.1776 0.1957 0.080 Uiso calc PR 0.50 . .
loop_
    _atom_site_aniso_label
    _atom_site_aniso_U_11
    _atom_site_aniso_U_22
    _atom_site_aniso_U_33
    _atom_site_aniso_U_12
    _atom_site_aniso_U_13
    _atom_site_aniso_U_23
    Cl1 0.0424(3) 0.0881(5) 0.0400(3) 0.000 0.0087(2) 0.000
    N1 0.0355(8) 0.0437(8) 0.0298(7) 0.000 -0.0008(6) 0.000
    O1 0.0480(10) 0.0820(12) 0.0716(12) 0.000 -0.0252(9) 0.000
    C1 0.0356(10) 0.0415(9) 0.0336(9) 0.000 0.0018(7) 0.000
    C2 0.0344(10) 0.0387(9) 0.0423(11) 0.000 -0.0058(7) 0.000
    C3 0.0417(11) 0.0389(9) 0.0341(9) 0.000 -0.0097(7) 0.000
    C4 0.0411(10) 0.0344(9) 0.0286(9) 0.000 -0.0022(7) 0.000
    C5 0.0497(12) 0.0513(11) 0.0275(9) 0.000 0.0003(8) 0.000
    C6 0.0483(12) 0.0556(11) 0.0343(10) 0.000 0.0078(9) 0.000
    C7 0.0357(10) 0.0453(10) 0.0423(10) 0.000 0.0028(8) 0.000
    C8 0.0351(10) 0.0386(9) 0.0346(9) 0.000 -0.0021(7) 0.000
    C9 0.0361(9) 0.0324(8) 0.0281(8) 0.000 -0.0014(7) 0.000
    C10 0.0375(11) 0.0623(13) 0.0595(14) 0.000 -0.0064(10) 0.000
    C11 0.0367(11) 0.0783(16) 0.0600(15) 0.000 0.0085(10) 0.000
    C12 0.0395(11) 0.0814(15) 0.0387(11) 0.000 -0.0054(9) 0.000
loop_
    _geom_bond_atom_site_label_1
    _geom_bond_atom_site_label_2
    _geom_bond_site_symmetry_2
    _geom_bond_distance
    _geom_bond_publ_flag
    Cl1 C1 . 1.7545(19) ?
    N1 C1 . 1.290(2) ?
    N1 C9 . 1.378(2) ?
    O1 C10 . 1.192(3) ?
    C1 C2 . 1.419(3) ?
    C2 C3 . 1.374(3) ?
    C2 C10 . 1.478(3) ?
    C3 C4 . 1.396(3) ?
    C3 H3 . 0.9300 ?
    C4 C5 . 1.416(3) ?
    C4 C9 . 1.427(2) ?
    C5 C6 . 1.367(3) ?
    C5 H5 . 0.9300 ?
    C6 C7 . 1.409(3) ?
    C6 H6 . 0.9300 ?
    C7 C8 . 1.391(3) ?
    C7 C11 . 1.505(3) ?
    C8 C9 . 1.415(3) ?
    C8 C12 . 1.504(3) ?
    C10 H10 . 0.9300 ?
    C11 H11A . 0.9600 ?
    C11 H11B . 0.9600 ?
    C11 H11C . 0.9600 ?
    C12 H12A . 0.9600 ?
    C12 H12B . 0.9600 ?
    C12 H12C . 0.9600 ?
loop_
    _geom_angle_atom_site_label_1
    _geom_angle_atom_site_label_2
    _geom_angle_atom_site_label_3
    _geom_angle_site_symmetry_1
    _geom_angle_site_symmetry_3
    _geom_angle
    _geom_angle_publ_flag
    C1 N1 C9 . . 117.76(16) ?
    N1 C1 C2 . . 126.61(17) ?
    N1 C1 Cl1 . . 115.19(14) ?
    C2 C1 Cl1 . . 118.20(15) ?
    C3 C2 C1 . . 115.60(18) ?
    C3 C2 C10 . . 120.21(18) ?
    C1 C2 C10 . . 124.20(19) ?
    C2 C3 C4 . . 121.19(17) ?
    C2 C3 H3 . . 119.4 ?
    C4 C3 H3 . . 119.4 ?
    C3 C4 C5 . . 123.21(17) ?
    C3 C4 C9 . . 118.02(16) ?
    C5 C4 C9 . . 118.77(18) ?
    C6 C5 C4 . . 119.43(18) ?
    C6 C5 H5 . . 120.3 ?
    C4 C5 H5 . . 120.3 ?
    C5 C6 C7 . . 122.15(18) ?
    C5 C6 H6 . . 118.9 ?
    C7 C6 H6 . . 118.9 ?
    C8 C7 C6 . . 120.15(19) ?
    C8 C7 C11 . . 120.8(2) ?
    C6 C7 C11 . . 119.0(2) ?
    C7 C8 C9 . . 118.58(17) ?
    C7 C8 C12 . . 121.64(18) ?
    C9 C8 C12 . . 119.79(17) ?
    N1 C9 C8 . . 118.25(15) ?
    N1 C9 C4 . . 120.82(16) ?
    C8 C9 C4 . . 120.92(16) ?
    O1 C10 C2 . . 124.4(2) ?
    O1 C10 H10 . . 117.8 ?
    C2 C10 H10 . . 117.8 ?
    C7 C11 H11A . . 109.5 ?
    C7 C11 H11B . . 109.5 ?
    H11A C11 H11B . . 109.5 ?
    C7 C11 H11C . . 109.5 ?
    H11A C11 H11C . . 109.5 ?
    H11B C11 H11C . . 109.5 ?
    C8 C12 H12A . . 109.5 ?
    C8 C12 H12B . . 109.5 ?
    H12A C12 H12B . . 109.5 ?
    C8 C12 H12C . . 109.5 ?
    H12A C12 H12C . . 109.5 ?
    H12B C12 H12C . . 109.5 ?
loop_
    _geom_torsion_atom_site_label_1
    _geom_torsion_atom_site_label_2
    _geom_torsion_atom_site_label_3
    _geom_torsion_atom_site_label_4
    _geom_torsion_site_symmetry_1
    _geom_torsion_site_symmetry_2
    _geom_torsion_site_symmetry_3
    _geom_torsion_site_symmetry_4
    _geom_torsion
    _geom_torsion_publ_flag
    C9 N1 C1 C2 . . . . 0.0 ?
    C9 N1 C1 Cl1 . . . . 180.0 ?
    N1 C1 C2 C3 . . . . 0.0 ?
    Cl1 C1 C2 C3 . . . . 180.0 ?
    N1 C1 C2 C10 . . . . 180.0 ?
    Cl1 C1 C2 C10 . . . . 0.0 ?
    C1 C2 C3 C4 . . . . 0.0 ?
    C10 C2 C3 C4 . . . . 180.0 ?
    C2 C3 C4 C5 . . . . 180.0 ?
    C2 C3 C4 C9 . . . . 0.0 ?
    C3 C4 C5 C6 . . . . 180.0 ?
    C9 C4 C5 C6 . . . . 0.0 ?
    C4 C5 C6 C7 . . . . 0.0 ?
    C5 C6 C7 C8 . . . . 0.0 ?
    C5 C6 C7 C11 . . . . 180.0 ?
    C6 C7 C8 C9 . . . . 0.0 ?
    C11 C7 C8 C9 . . . . 180.0 ?
    C6 C7 C8 C12 . . . . 180.0 ?
    C11 C7 C8 C12 . . . . 0.0 ?
    C1 N1 C9 C8 . . . . 180.0 ?
    C1 N1 C9 C4 . . . . 0.0 ?
    C7 C8 C9 N1 . . . . 180.0 ?
    C12 C8 C9 N1 . . . . 0.0 ?
    C7 C8 C9 C4 . . . . 0.0 ?
    C12 C8 C9 C4 . . . . 180.0 ?
    C3 C4 C9 N1 . . . . 0.0 ?
    C5 C4 C9 N1 . . . . 180.0 ?
    C3 C4 C9 C8 . . . . 180.0 ?
    C5 C4 C9 C8 . . . . 0.0 ?
    C3 C2 C10 O1 . . . . 0.0 ?
    C1 C2 C10 O1 . . . . 180.0 ?
