# Supplementary material for: 2-Chloro-7,8-dimethyl­quinoline-3-carbaldehyde
Source: Acta Crystallogr Sect E Struct Rep Online. 2009 Oct 10;65(Pt 11):o2709. doi: 10.1107/S1600536809040860 (PMC2971046; doi:10.1107/S1600536809040860)
Supplement: Supplementary file 2 [file e-65-o2709-Isup2.hkl]

# 
# h,k,l, Fc-squared, Fo-squared, sigma(Fo-squared) and status flag 
# 
data_I
_shelx_title '  Pnma' 
_shelx_refln_list_code          4 
_shelx_F_calc_maximum      297.60 
_exptl_crystal_F_000       456.00 
_reflns_d_resolution_high  0.7700 
 
loop_ 
 _symmetry_equiv_pos_as_xyz 
 'x, y, z' 
 '-x+1/2, -y, z+1/2' 
 'x+1/2, -y+1/2, -z+1/2' 
 '-x, y+1/2, -z' 
 '-x, -y, -z' 
 'x-1/2, y, -z-1/2' 
 '-x-1/2, y-1/2, z-1/2' 
 'x, -y-1/2, z' 
 
_cell_length_a    20.4542 
_cell_length_b     6.7393 
_cell_length_c     7.5675 
_cell_angle_alpha  90.000 
_cell_angle_beta   90.000 
_cell_angle_gamma  90.000 
 
_shelx_F_squared_multiplier     1.000 
 
loop_ 
 _refln_index_h 
 _refln_index_k 
 _refln_index_l 
 _refln_F_squared_calc 
 _refln_F_squared_meas 
 _refln_F_squared_sigma 
 _refln_observed_status 
   2   0   0     5415.97     5061.16     55.62 o 
   4   0   0     3427.86     3359.84     30.75 o 
   6   0   0      111.91      116.04      2.48 o 
   8   0   0      227.94      234.96      6.53 o 
  10   0   0      490.66      635.56     10.01 o 
  12   0   0      543.61      526.43     12.52 o 
  14   0   0      140.64      146.42      4.02 o 
  16   0   0      283.23      239.19      5.77 o 
  18   0   0       11.59       15.86      2.44 o 
  20   0   0      103.54      114.25      4.40 o 
  22   0   0      111.62      105.39      5.98 o 
  24   0   0        0.68        5.43      2.17 o 
  26   0   0        7.55       13.58      3.26 o 
   2   1   0       58.70       56.96      0.62 o 
   4   1   0     1074.51     1060.36      9.09 o 
   6   1   0       60.06       69.05      1.21 o 
   8   1   0     3812.31     4043.00     37.30 o 
  10   1   0     3857.36     4160.64     38.68 o 
  12   1   0     1206.23     1074.14     12.06 o 
  14   1   0       92.29       98.23      2.23 o 
  16   1   0       96.02       94.62      2.69 o 
  18   1   0     1006.41      884.81     11.79 o 
  20   1   0      558.28      450.85      9.12 o 
  22   1   0        1.64       -0.25      1.02 o 
  24   1   0      130.48      132.17      4.17 o 
  26   1   0        0.72        0.00      2.17 o 
   0   2   0    88565.55    86406.54   1567.41 o 
   2   2   0     3564.73     3836.97     29.08 o 
   4   2   0     1755.58     1797.28     15.05 o 
   6   2   0       50.65       45.31      1.27 o 
   8   2   0      190.84      204.33      4.23 o 
  10   2   0      231.78      310.99      4.30 o 
  12   2   0      271.08      242.55      3.60 o 
  14   2   0       77.89       71.15      1.96 o 
  16   2   0      208.34      192.61      3.59 o 
  18   2   0        5.75        9.58      1.49 o 
  20   2   0       70.25       76.71      3.94 o 
  22   2   0       79.46       84.19      4.02 o 
  24   2   0        0.18       -0.54      1.40 o 
   2   3   0       96.47       82.61      1.06 o 
   4   3   0      216.18      222.28      2.40 o 
   6   3   0       11.48       10.01      0.67 o 
   8   3   0     1410.01     1460.67     16.61 o 
  10   3   0     1597.11     1684.42     24.60 o 
  12   3   0      463.07      442.96      4.94 o 
  14   3   0       48.16       49.10      2.07 o 
  16   3   0       54.46       60.69      2.53 o 
  18   3   0      600.28      521.01     10.53 o 
  20   3   0      336.54      299.09     10.60 o 
  22   3   0        1.77       -0.81      1.54 o 
  24   3   0       66.10       71.13      4.17 o 
   0   4   0    16464.40    17078.82    244.11 o 
   2   4   0     1177.47     1292.18     11.17 o 
   4   4   0      371.75      392.18      5.44 o 
   6   4   0       14.61       12.80      0.71 o 
   8   4   0       67.72       68.22      1.90 o 
  10   4   0       92.48      104.31      4.89 o 
  12   4   0       49.81       38.34      2.72 o 
  14   4   0       19.82       16.43      1.70 o 
  16   4   0       79.44       85.25      3.63 o 
  18   4   0        0.48        0.16      1.30 o 
  20   4   0       23.89       30.72      2.86 o 
  22   4   0       27.19       29.02      2.86 o 
   2   5   0        7.79        6.99      0.82 o 
   4   5   0       48.62       50.66      1.18 o 
   6   5   0        2.08        1.36      0.54 o 
   8   5   0      357.74      350.78      5.42 o 
  10   5   0      406.53      388.39      6.26 o 
  12   5   0       87.21       84.68      2.71 o 
  14   5   0       10.67       12.79      2.17 o 
  16   5   0       19.46       24.57      3.53 o 
  18   5   0      229.20      225.49     10.05 o 
  20   5   0      135.70      124.32      4.95 o 
   0   6   0     3248.10     3315.74     44.57 o 
   2   6   0      330.36      322.58      5.08 o 
   4   6   0       49.84       51.58      5.12 o 
   6   6   0        3.45        3.86      0.94 o 
   8   6   0       15.26       14.89      1.20 o 
  10   6   0       56.76       51.80      2.07 o 
  12   6   0        2.10       -0.18      0.94 o 
  14   6   0        3.86        4.05      1.02 o 
  16   6   0       14.43       13.07      1.65 o 
  18   6   0        0.11        0.00      1.12 o 
   2   7   0        1.34       -0.23      0.79 o 
   4   7   0        8.96        9.72      1.18 o 
   6   7   0        0.81       -1.30      0.86 o 
   8   7   0       72.52       69.60      3.18 o 
  10   7   0       86.61       76.81      2.79 o 
  12   7   0        6.64        8.43      2.44 o 
  14   7   0        1.02        1.16      1.30 o 
   0   8   0      654.89      609.20     14.69 o 
   2   8   0       98.37       89.05      5.70 o 
   4   8   0        3.60        2.79      1.36 o 
   6   8   0        0.26        1.09      1.15 o 
   8   8   0        4.21        2.56      1.30 o 
  10   8   0       23.92       19.01      3.26 o 
   1   0   1     5503.02     5470.54     32.31 o 
   2   0   1      774.60      771.99      4.95 o 
   3   0   1      465.08      471.01      4.35 o 
   4   0   1     2465.99     2520.90     20.89 o 
   5   0   1     4474.34     4291.88     35.13 o 
   6   0   1       68.88       69.99      1.36 o 
   7   0   1      179.52      188.69      2.64 o 
   8   0   1     1000.11     1047.28     10.59 o 
   9   0   1     2009.17     2076.95     21.09 o 
  10   0   1      219.76      246.71      4.08 o 
  11   0   1     1416.21     1447.04     14.62 o 
  12   0   1       77.87       80.71      1.90 o 
  13   0   1        6.38        6.22      0.71 o 
  14   0   1       27.35       26.54      1.67 o 
  15   0   1       25.03       22.28      1.36 o 
  16   0   1        0.29        1.22      0.81 o 
  17   0   1      370.78      353.82      5.30 o 
  18   0   1      104.97      106.69      2.78 o 
  19   0   1       58.02       53.93      2.09 o 
  20   0   1       57.66       53.81      2.12 o 
  21   0   1       88.84       71.91      3.63 o 
  22   0   1        5.45        4.62      1.34 o 
  23   0   1       26.52       21.73      2.44 o 
  24   0   1        5.85        5.55      1.70 o 
  25   0   1       82.62       92.44      4.40 o 
  26   0   1        0.03        0.81      1.54 o 
   0   1   1     2672.20     2740.65     19.47 o 
   1   1   1     1021.96     1055.04      5.06 o 
   2   1   1     1025.74     1095.21      5.62 o 
   3   1   1      931.43      954.73      5.79 o 
   4   1   1      174.22      166.68      1.29 o 
   5   1   1     1105.31     1116.51      6.94 o 
   6   1   1       28.65       28.23      0.57 o 
   7   1   1     3365.87     3329.86     27.22 o 
   8   1   1      320.13      327.60      2.72 o 
   9   1   1       62.97      102.40      1.44 o 
  10   1   1      178.52      180.75      1.99 o 
  11   1   1      150.41      139.11      1.77 o 
  12   1   1       87.93       84.46      1.69 o 
  13   1   1      370.33      357.45      4.01 o 
  14   1   1        0.97        0.59      0.41 o 
  15   1   1       56.20       57.65      1.89 o 
  16   1   1      206.07      182.20      2.52 o 
  17   1   1       72.33       68.45      1.58 o 
  18   1   1        8.34        6.53      0.75 o 
  19   1   1        0.31        4.77      0.74 o 
  20   1   1      182.98      164.73      2.98 o 
  21   1   1        2.10        1.40      0.75 o 
  22   1   1       10.49        9.77      1.06 o 
  23   1   1       27.25       26.03      1.45 o 
  24   1   1        0.98        0.61      0.90 o 
  25   1   1       39.68       40.80      2.60 o 
  26   1   1        1.08        1.98      1.34 o 
   1   2   1     2721.24     3004.61     16.88 o 
   2   2   1      503.10      503.99      3.27 o 
   3   2   1      268.70      288.32      1.78 o 
   4   2   1     1070.17     1120.19      7.21 o 
   5   2   1     2349.23     2320.27     13.70 o 
   6   2   1       46.25       43.87      0.64 o 
   7   2   1      128.22      132.27      1.72 o 
   8   2   1      539.94      564.70      4.15 o 
   9   2   1     1284.50     1350.03     12.32 o 
  10   2   1      158.38      184.02      1.92 o 
  11   2   1      942.12      968.10      7.30 o 
  12   2   1       55.97       59.75      1.19 o 
  13   2   1        4.21        4.28      0.50 o 
  14   2   1       21.02       18.66      0.79 o 
  15   2   1       14.67       15.65      0.91 o 
  16   2   1        0.10       -0.35      0.66 o 
  17   2   1      251.10      238.70      3.46 o 
  18   2   1       76.03       70.33      1.90 o 
  19   2   1       38.14       36.59      1.51 o 
  20   2   1       44.37       40.35      1.57 o 
  21   2   1       66.17       66.39      2.35 o 
  22   2   1        4.59        4.46      1.01 o 
  23   2   1       18.17       17.90      1.82 o 
  24   2   1        3.52        3.83      1.27 o 
  25   2   1       64.73       79.50      3.92 o 
   0   3   1      570.61      602.60      6.31 o 
   1   3   1      225.28      235.81      1.88 o 
   2   3   1      446.51      490.75      3.49 o 
   3   3   1      511.15      507.66      3.63 o 
   4   3   1       31.37       32.37      0.48 o 
   5   3   1      163.50      159.89      1.34 o 
   6   3   1       25.49       30.79      0.59 o 
   7   3   1      901.24      846.93      6.07 o 
   8   3   1      109.54      124.97      1.34 o 
   9   3   1       15.02       19.79      0.72 o 
  10   3   1       85.00       82.77      1.32 o 
  11   3   1       94.53      108.14      2.44 o 
  12   3   1       31.89       28.99      1.03 o 
  13   3   1      152.64      141.34      2.31 o 
  14   3   1        0.68        0.04      0.52 o 
  15   3   1       23.61       22.11      1.06 o 
  16   3   1       91.22       89.99      2.27 o 
  17   3   1       36.26       38.61      1.70 o 
  18   3   1        7.71        9.31      1.20 o 
  19   3   1        1.23       -0.04      0.86 o 
  20   3   1      101.27       96.48      3.03 o 
  21   3   1        2.35        0.63      0.99 o 
  22   3   1        6.97        6.54      1.24 o 
  23   3   1       13.46       15.99      1.80 o 
  24   3   1        0.97        1.96      1.20 o 
   1   4   1      709.26      821.38      5.97 o 
   2   4   1      144.88      142.19      1.57 o 
   3   4   1       45.86       47.65      1.14 o 
   4   4   1      199.67      219.49      1.81 o 
   5   4   1      495.60      495.25      4.82 o 
   6   4   1       10.63       11.70      0.57 o 
   7   4   1       39.97       38.96      0.96 o 
   8   4   1      142.84      155.79      1.75 o 
   9   4   1      411.63      432.00      5.24 o 
  10   4   1       65.48       69.64      1.52 o 
  11   4   1      350.40      355.58      5.00 o 
  12   4   1       23.24       24.10      1.50 o 
  13   4   1        1.57        1.63      0.81 o 
  14   4   1        7.95        6.52      1.33 o 
  15   4   1        2.27        0.27      0.86 o 
  16   4   1        0.04        0.95      0.81 o 
  17   4   1       82.63       73.94      2.48 o 
  18   4   1       29.82       28.85      1.75 o 
  19   4   1       11.87       13.90      1.41 o 
  20   4   1       21.85       20.32      2.12 o 
  21   4   1       27.32       29.37      1.87 o 
  22   4   1        2.91        0.53      1.03 o 
  23   4   1        5.58        5.78      1.48 o 
   0   5   1      133.20      142.91      2.00 o 
   1   5   1       58.79       60.10      0.90 o 
   2   5   1       96.51      102.40      1.09 o 
   3   5   1      107.32      106.72      1.16 o 
   4   5   1        3.92        4.24      0.51 o 
   5   5   1       17.50       15.50      0.54 o 
   6   5   1        7.01        8.80      0.67 o 
   7   5   1      137.42      121.62      1.74 o 
   8   5   1       19.85       20.06      1.05 o 
   9   5   1       10.40       11.58      0.79 o 
  10   5   1       16.89       18.12      1.01 o 
  11   5   1       33.30       39.12      1.29 o 
  12   5   1        6.77        7.14      0.85 o 
  13   5   1       35.96       40.66      2.00 o 
  14   5   1        0.46        0.11      0.73 o 
  15   5   1        2.02        1.81      0.86 o 
  16   5   1       18.01       15.90      1.48 o 
  17   5   1        7.41       10.21      1.24 o 
  18   5   1        5.80        5.95      1.24 o 
  19   5   1        5.16        4.41      1.20 o 
  20   5   1       34.07       32.59      2.02 o 
  21   5   1        2.58        3.05      1.20 o 
   1   6   1      231.09      226.51      2.50 o 
   2   6   1       26.30       23.90      0.80 o 
   3   6   1        2.12        0.90      0.39 o 
   4   6   1       33.12       33.99      0.90 o 
   5   6   1       61.93       62.37      1.43 o 
   6   6   1        0.76        1.27      0.53 o 
   7   6   1        5.68        4.20      0.61 o 
   8   6   1       26.16       30.36      1.30 o 
   9   6   1       97.80      102.63      1.98 o 
  10   6   1       20.86       20.95      1.04 o 
  11   6   1       92.13       93.07      1.97 o 
  12   6   1        8.47        8.37      0.88 o 
  13   6   1        0.48       -0.72      0.71 o 
  14   6   1        1.97        1.15      0.80 o 
  15   6   1        0.05       -1.09      0.73 o 
  16   6   1        0.25       -1.14      0.76 o 
  17   6   1       13.79       13.12      1.30 o 
  18   6   1        7.54        8.71      1.18 o 
  19   6   1        1.84        1.59      0.97 o 
   0   7   1       33.92       37.17      1.83 o 
   1   7   1       14.86       15.94      0.90 o 
   2   7   1       18.43       18.73      1.06 o 
   3   7   1       13.93       14.39      0.97 o 
   4   7   1        0.27        0.67      0.68 o 
   5   7   1        0.99        0.39      0.72 o 
   6   7   1        1.34        0.99      0.65 o 
   7   7   1       10.01        9.37      0.97 o 
   8   7   1        2.34        1.09      0.81 o 
   9   7   1        9.60        6.48      1.03 o 
  10   7   1        1.98        1.43      0.76 o 
  11   7   1        8.55        9.40      1.00 o 
  12   7   1        0.46        0.29      0.85 o 
  13   7   1        4.43        4.97      1.57 o 
  14   7   1        0.15        0.75      0.90 o 
  15   7   1        0.06        0.12      0.80 o 
   1   8   1       84.38       75.90      1.98 o 
   2   8   1        3.54        2.20      0.87 o 
   3   8   1        0.04       -0.71      0.72 o 
   4   8   1        3.89        4.22      0.91 o 
   5   8   1        4.14        4.64      0.95 o 
   6   8   1        0.00       -1.01      0.68 o 
   7   8   1        0.27        0.78      0.92 o 
   8   8   1        3.04        2.75      0.93 o 
   9   8   1       20.42       21.35      1.32 o 
  10   8   1        5.73        8.33      1.10 o 
   0   0   2     1539.52     1536.56     16.86 o 
   1   0   2      257.18      280.25      2.13 o 
   2   0   2     1489.50     1474.46     11.88 o 
   3   0   2     1333.80     1335.41     10.46 o 
   4   0   2      186.17      178.16      2.45 o 
   5   0   2      671.93      618.26      6.55 o 
   6   0   2      937.83     1027.13     10.31 o 
   7   0   2      247.50      246.97      3.77 o 
   8   0   2       53.74       49.57      1.36 o 
   9   0   2     1153.49     1116.22     11.40 o 
  10   0   2      209.16      163.33      3.14 o 
  11   0   2      346.33      309.87      4.28 o 
  12   0   2      637.69      622.20      7.34 o 
  13   0   2      177.76      176.25      4.41 o 
  14   0   2      282.70      272.35      5.02 o 
  15   0   2      517.16      446.75      6.12 o 
  16   0   2      490.16      453.22      6.39 o 
  17   0   2      127.55      122.94      2.97 o 
  18   0   2       36.37       35.53      2.20 o 
  19   0   2       52.73       51.69      2.17 o 
  20   0   2        7.50        8.26      1.34 o 
  21   0   2       14.62       13.16      1.65 o 
  22   0   2       26.21       25.94      2.08 o 
  23   0   2       96.33      102.23      6.25 o 
  24   0   2        3.91        5.91      1.70 o 
  25   0   2       72.13       90.09      4.40 o 
  26   0   2        4.78        7.06      1.92 o 
   1   1   2     1887.27     1970.09     11.18 o 
   2   1   2     4386.60     4413.36     23.44 o 
   3   1   2      405.95      428.98      2.80 o 
   4   1   2      347.30      382.91      2.90 o 
   5   1   2        3.39        9.13      0.36 o 
   6   1   2      563.92      566.54      4.09 o 
   7   1   2        7.48        4.42      0.37 o 
   8   1   2      138.82      150.84      1.64 o 
   9   1   2       42.11       39.24      0.96 o 
  10   1   2      282.31      288.40      2.98 o 
  11   1   2      618.75      589.01      4.91 o 
  12   1   2      177.14      171.87      2.16 o 
  13   1   2        0.63        0.61      0.38 o 
  14   1   2      138.98      136.42      2.01 o 
  15   1   2      355.13      335.70      3.57 o 
  16   1   2      503.39      467.93      4.58 o 
  17   1   2      205.67      199.48      2.92 o 
  18   1   2       13.02       10.41      0.91 o 
  19   1   2       12.44       10.21      0.87 o 
  20   1   2       17.34       14.79      1.10 o 
  21   1   2      103.81      112.21      2.80 o 
  22   1   2       11.33       10.38      1.15 o 
  23   1   2        0.81        0.00      0.92 o 
  24   1   2       32.29       34.61      2.15 o 
  25   1   2       65.23       74.72      3.23 o 
   0   2   2      738.64      776.53      5.91 o 
   1   2   2      194.77      209.06      1.60 o 
   2   2   2      661.12      693.11      4.07 o 
   3   2   2      849.22      832.20      5.06 o 
   4   2   2      200.92      204.27      2.00 o 
   5   2   2      254.00      239.51      2.04 o 
   6   2   2      409.69      403.66      3.06 o 
   7   2   2      116.93      116.08      1.36 o 
   8   2   2       62.79       69.61      1.10 o 
   9   2   2      705.00      700.02      5.33 o 
  10   2   2      146.01      130.56      1.62 o 
  11   2   2      231.81      223.43      2.32 o 
  12   2   2      417.24      396.44      3.72 o 
  13   2   2       96.74       99.39      1.65 o 
  14   2   2      183.99      181.31      2.94 o 
  15   2   2      390.02      360.97      4.07 o 
  16   2   2      382.99      372.50      4.22 o 
  17   2   2      102.37       98.71      2.15 o 
  18   2   2       25.20       26.17      1.31 o 
  19   2   2       34.96       35.98      1.68 o 
  20   2   2        4.77        6.07      1.01 o 
  21   2   2        9.72       11.07      1.25 o 
  22   2   2       17.01       17.47      1.38 o 
  23   2   2       70.86       83.73      2.95 o 
  24   2   2        3.35        4.71      1.57 o 
  25   2   2       54.98       72.63      3.55 o 
   1   3   2      500.70      509.22      3.39 o 
   2   3   2     1265.74     1270.71      7.22 o 
   3   3   2       66.56       70.58      0.80 o 
   4   3   2      162.47      172.91      1.60 o 
   5   3   2        2.52        7.12      0.40 o 
   6   3   2      208.18      235.23      2.00 o 
   7   3   2        4.54        3.98      0.39 o 
   8   3   2       89.86       90.08      1.25 o 
   9   3   2       23.99       23.70      0.84 o 
  10   3   2      108.18      103.26      1.62 o 
  11   3   2      257.75      249.25      2.91 o 
  12   3   2       73.29       69.56      1.52 o 
  13   3   2        0.19        0.63      0.59 o 
  14   3   2       70.98       70.67      1.97 o 
  15   3   2      191.64      193.16      3.83 o 
  16   3   2      289.69      275.68      4.26 o 
  17   3   2      122.16      116.91      2.65 o 
  18   3   2        2.83        2.62      0.85 o 
  19   3   2        8.57        7.09      1.14 o 
  20   3   2        9.03        5.97      1.27 o 
  21   3   2       50.47       54.31      2.35 o 
  22   3   2        5.65        7.28      1.49 o 
  23   3   2        0.08        0.72      1.20 o 
  24   3   2       17.34       21.51      1.93 o 
   0   4   2      176.81      189.60      2.29 o 
   1   4   2       59.75       62.81      0.92 o 
   2   4   2      130.48      140.91      1.48 o 
   3   4   2      241.78      234.93      1.93 o 
   4   4   2       83.43       84.96      0.99 o 
   5   4   2       51.82       50.17      0.75 o 
   6   4   2       79.90       67.66      0.91 o 
   7   4   2       35.07       35.24      0.80 o 
   8   4   2       30.33       34.70      0.89 o 
   9   4   2      183.09      185.40      2.35 o 
  10   4   2       41.36       39.80      1.27 o 
  11   4   2       85.17       87.97      2.31 o 
  12   4   2      152.65      138.55      3.29 o 
  13   4   2       12.34       16.06      1.27 o 
  14   4   2       65.42       70.35      3.39 o 
  15   4   2      204.49      197.23      3.90 o 
  16   4   2      179.89      184.51      3.85 o 
  17   4   2       49.91       56.41      2.20 o 
  18   4   2       10.31        8.57      1.27 o 
  19   4   2       10.41       11.07      1.37 o 
  20   4   2        1.24        0.84      1.25 o 
  21   4   2        2.82        4.43      1.14 o 
  22   4   2        4.16        2.59      1.20 o 
  23   4   2       29.26       39.07      2.37 o 
   1   5   2       76.22       81.87      1.47 o 
   2   5   2      227.71      228.59      2.74 o 
   3   5   2        3.80        4.33      0.65 o 
   4   5   2       45.07       44.86      1.06 o 
   5   5   2        6.19        6.15      0.45 o 
   6   5   2       55.16       60.33      1.10 o 
   7   5   2        0.09        0.33      0.43 o 
   8   5   2       35.52       33.58      1.42 o 
   9   5   2        4.81        3.75      0.57 o 
  10   5   2       26.21       24.01      1.06 o 
  11   5   2       54.42       55.01      1.52 o 
  12   5   2       14.88       16.21      1.02 o 
  13   5   2        0.00       -0.23      0.68 o 
  14   5   2       20.91       18.98      1.26 o 
  15   5   2       65.24       67.75      2.59 o 
  16   5   2      110.62      104.71      2.87 o 
  17   5   2       47.86       43.07      2.31 o 
  18   5   2        0.07       -0.27      0.92 o 
  19   5   2        4.10        2.48      1.08 o 
  20   5   2        2.53        1.94      1.14 o 
  21   5   2       11.36       14.57      1.59 o 
   0   6   2       37.97       36.73      1.10 o 
   1   6   2        8.47       10.42      0.90 o 
   2   6   2       24.62       26.39      1.22 o 
   3   6   2       42.30       42.06      1.51 o 
   4   6   2       16.05       15.45      1.08 o 
   5   6   2       15.25       13.51      1.08 o 
   6   6   2       12.12       11.22      0.78 o 
   7   6   2        8.64        9.49      0.73 o 
   8   6   2        6.84        7.30      0.73 o 
   9   6   2       22.00       23.33      1.26 o 
  10   6   2        3.89        5.15      0.79 o 
  11   6   2       19.81       20.88      1.22 o 
  12   6   2       39.50       32.95      1.47 o 
  13   6   2        0.51        1.34      0.85 o 
  14   6   2       15.96       19.58      1.52 o 
  15   6   2       86.99       83.78      5.17 o 
  16   6   2       55.10       56.03      2.04 o 
  17   6   2       16.34       19.28      1.47 o 
  18   6   2        3.04        1.77      1.05 o 
   1   7   2        5.92        6.73      0.81 o 
   2   7   2       30.69       31.08      1.36 o 
   3   7   2        0.13        1.29      0.78 o 
   4   7   2        8.86        7.57      1.03 o 
   5   7   2        8.78        5.84      1.45 o 
   6   7   2       11.99       12.38      0.83 o 
   7   7   2        1.90        1.82      0.70 o 
   8   7   2       11.25        9.94      0.83 o 
   9   7   2        0.47        0.39      0.68 o 
  10   7   2        4.65        3.37      0.77 o 
  11   7   2        6.57        6.22      0.90 o 
  12   7   2        1.81        2.01      0.85 o 
  13   7   2        0.00       -0.18      0.77 o 
  14   7   2        4.02        1.84      0.93 o 
  15   7   2       15.81       18.73      1.57 o 
   0   8   2        6.54        6.21      1.21 o 
   1   8   2        0.85        0.64      0.97 o 
   2   8   2        3.69        3.74      1.02 o 
   3   8   2        6.15        7.21      1.08 o 
   4   8   2        2.85        0.54      0.99 o 
   5   8   2        3.25        1.48      1.18 o 
   6   8   2        0.85        0.93      0.92 o 
   7   8   2        0.82        0.47      0.92 o 
   8   8   2        1.61        1.81      1.03 o 
   9   8   2        0.77       -0.43      0.73 o 
   1   0   3       73.36       65.65      1.14 o 
   2   0   3      289.89      271.68      3.06 o 
   3   0   3      450.77      481.62      4.82 o 
   4   0   3       97.11       91.98      2.07 o 
   5   0   3      691.11      764.28      8.11 o 
   6   0   3      981.03      959.73     15.44 o 
   7   0   3      155.86      163.90      2.70 o 
   8   0   3      750.95      699.38      9.02 o 
   9   0   3       31.30       30.77      1.75 o 
  10   0   3        4.59        6.86      0.81 o 
  11   0   3        1.61        2.17      0.64 o 
  12   0   3      655.22      593.43      7.28 o 
  13   0   3      351.60      317.17      4.82 o 
  14   0   3     3951.99     3782.02     36.25 o 
  15   0   3      158.28      159.68      4.94 o 
  16   0   3      500.34      486.87      6.79 o 
  17   0   3       37.72       35.22      2.07 o 
  18   0   3      232.72      226.14      4.91 o 
  19   0   3       14.66       13.46      1.57 o 
  20   0   3        2.46        1.09      1.02 o 
  21   0   3        1.29        2.23      2.06 o 
  22   0   3       25.96       18.74      1.97 o 
  23   0   3       87.96       97.05      4.40 o 
  24   0   3        0.34        0.54      1.54 o 
  25   0   3       11.14       17.38      3.80 o 
   0   1   3      361.16      375.94      3.31 o 
   1   1   3      241.13      259.09      1.91 o 
   2   1   3       25.99       25.86      0.45 o 
   3   1   3      307.62      359.99      2.38 o 
   4   1   3     5397.54     5865.08     33.80 o 
   5   1   3       13.86       10.41      0.48 o 
   6   1   3     5572.07     5983.82     36.59 o 
   7   1   3      130.42      185.79      2.08 o 
   8   1   3       14.09       12.36      0.58 o 
   9   1   3        8.27        8.00      0.54 o 
  10   1   3      389.45      401.82      3.70 o 
  11   1   3      121.71      114.98      1.84 o 
  12   1   3      269.45      261.42      2.88 o 
  13   1   3      256.43      251.65      2.90 o 
  14   1   3       95.80       97.79      2.93 o 
  15   1   3       50.03       49.27      1.41 o 
  16   1   3       64.54       61.27      1.75 o 
  17   1   3       99.80       89.07      2.28 o 
  18   1   3        9.27       10.33      0.89 o 
  19   1   3       12.58       12.35      0.95 o 
  20   1   3       39.03       36.75      1.64 o 
  21   1   3        0.09        0.11      0.86 o 
  22   1   3       25.95       31.02      2.76 o 
  23   1   3        2.70        3.71      1.20 o 
  24   1   3       14.04       18.66      1.75 o 
  25   1   3        0.27        1.57      1.14 o 
   1   2   3       66.12       64.72      0.89 o 
   2   2   3      175.23      166.86      1.56 o 
   3   2   3      193.96      210.72      1.97 o 
   4   2   3       52.31       47.80      0.84 o 
   5   2   3      397.90      436.57      2.93 o 
   6   2   3      627.06      636.39      4.69 o 
   7   2   3       86.60       85.72      1.30 o 
   8   2   3      484.87      464.94      4.60 o 
   9   2   3       17.72       18.31      0.67 o 
  10   2   3        3.28        3.65      0.44 o 
  11   2   3        0.11        0.15      0.41 o 
  12   2   3      490.59      451.97      4.54 o 
  13   2   3      253.23      251.11      3.38 o 
  14   2   3     2949.20     2874.03     21.33 o 
  15   2   3      119.43      117.31      2.21 o 
  16   2   3      397.58      389.47      4.45 o 
  17   2   3       31.32       31.90      1.54 o 
  18   2   3      154.73      159.14      3.37 o 
  19   2   3       10.59        8.95      1.10 o 
  20   2   3        1.36        0.78      0.80 o 
  21   2   3        0.75        0.54      0.85 o 
  22   2   3       17.83       14.03      1.43 o 
  23   2   3       66.19       70.95      3.38 o 
  24   2   3        0.03        2.76      1.44 o 
   0   3   3      102.65      103.66      1.69 o 
   1   3   3       27.20       23.21      0.70 o 
   2   3   3        8.26        6.31      0.40 o 
   3   3   3      107.64      134.73      1.47 o 
   4   3   3     2304.37     2440.55     15.62 o 
   5   3   3        7.48        7.92      0.52 o 
   6   3   3     2274.10     2388.83     14.44 o 
   7   3   3       61.73       76.61      1.17 o 
   8   3   3        0.17       -0.46      0.31 o 
   9   3   3        1.64        1.86      0.49 o 
  10   3   3      206.11      210.25      2.62 o 
  11   3   3       45.66       44.21      1.34 o 
  12   3   3      130.95      130.48      2.33 o 
  13   3   3      134.81      128.90      2.54 o 
  14   3   3       66.58       67.41      2.15 o 
  15   3   3       30.37       33.78      1.64 o 
  16   3   3       18.47       19.19      1.32 o 
  17   3   3       61.78       63.57      2.17 o 
  18   3   3        3.93        3.22      0.93 o 
  19   3   3        7.39        6.65      1.20 o 
  20   3   3       16.53       16.81      1.59 o 
  21   3   3        0.16       -0.75      0.99 o 
  22   3   3       13.61       18.93      2.27 o 
  23   3   3        1.47        1.05      1.27 o 
   1   4   3       29.73       27.58      0.59 o 
   2   4   3       42.21       42.08      0.82 o 
   3   4   3       41.01       48.02      0.82 o 
   4   4   3        3.68        2.91      0.35 o 
   5   4   3      121.45      126.64      1.56 o 
   6   4   3      204.46      224.15      2.70 o 
   7   4   3       27.06       25.21      1.18 o 
   8   4   3      154.06      151.79      2.59 o 
   9   4   3        7.61        6.76      0.68 o 
  10   4   3        1.78        0.67      0.61 o 
  11   4   3        1.52        1.42      0.61 o 
  12   4   3      234.01      229.68      4.94 o 
  13   4   3      116.47      119.85      2.92 o 
  14   4   3     1337.53     1295.18     14.48 o 
  15   4   3       59.21       62.91      2.63 o 
  16   4   3      217.81      203.37      4.25 o 
  17   4   3       19.18       23.07      1.59 o 
  18   4   3       44.14       49.40      2.25 o 
  19   4   3        4.42        0.90      1.41 o 
  20   4   3        0.12       -1.29      0.86 o 
  21   4   3        0.09        0.63      1.20 o 
  22   4   3        5.56        6.49      1.48 o 
   0   5   3       23.96       21.72      1.02 o 
   1   5   3        2.02        0.60      0.49 o 
   2   5   3        0.49       -0.42      0.56 o 
   3   5   3       38.46       41.90      1.14 o 
   4   5   3      630.04      641.40      5.90 o 
   5   5   3        2.02        2.49      0.53 o 
   6   5   3      609.42      610.90      5.82 o 
   7   5   3       21.92       22.91      1.26 o 
   8   5   3        0.80       -0.23      0.59 o 
   9   5   3        0.93        0.99      0.65 o 
  10   5   3       54.46       56.71      1.68 o 
  11   5   3       12.93       11.00      1.00 o 
  12   5   3       40.36       39.09      1.59 o 
  13   5   3       51.23       50.49      2.44 o 
  14   5   3       33.76       29.54      1.61 o 
  15   5   3       11.58       12.63      1.26 o 
  16   5   3        0.06        0.49      1.03 o 
  17   5   3       25.49       25.60      1.56 o 
  18   5   3        0.59        0.13      0.99 o 
  19   5   3        2.94        3.26      1.13 o 
  20   5   3        2.82        3.95      1.88 o 
   1   6   3        8.43        7.33      1.06 o 
   2   6   3        2.35        3.23      0.73 o 
   3   6   3        9.68       11.86      1.00 o 
   4   6   3        2.67        3.72      0.77 o 
   5   6   3       31.21       27.90      1.96 o 
   6   6   3       46.03       48.49      1.56 o 
   7   6   3        6.88        6.33      0.83 o 
   8   6   3       28.56       30.27      1.29 o 
   9   6   3        2.99        2.66      0.73 o 
  10   6   3        0.62        0.11      0.70 o 
  11   6   3        3.82        7.28      0.97 o 
  12   6   3       82.92       92.76      2.67 o 
  13   6   3       39.62       41.32      1.81 o 
  14   6   3      428.05      412.94      5.80 o 
  15   6   3       21.02       23.87      1.59 o 
  16   6   3       92.12       84.91      2.91 o 
  17   6   3        8.98        9.68      1.53 o 
   0   7   3        2.64        5.43      1.70 o 
   1   7   3        0.00       -0.38      0.70 o 
   2   7   3        3.70        2.41      0.78 o 
   3   7   3       13.05       15.52      1.09 o 
   4   7   3      145.75      138.33      3.17 o 
   5   7   3        0.29        0.25      0.99 o 
   6   7   3      133.33      122.91      3.03 o 
   7   7   3        7.69        7.91      1.41 o 
   8   7   3        1.03        0.46      0.77 o 
   9   7   3        0.42        0.14      0.73 o 
  10   7   3        7.86        9.69      1.02 o 
  11   7   3        2.42        1.56      0.90 o 
  12   7   3        8.02        8.53      1.07 o 
  13   7   3       14.51       15.74      1.52 o 
   1   8   3        2.17        1.26      1.14 o 
   2   8   3        0.32        0.11      0.82 o 
   3   8   3        1.66        2.20      1.10 o 
   4   8   3        4.90        2.40      1.08 o 
   5   8   3        6.49        5.31      1.13 o 
   6   8   3        8.04        9.92      1.32 o 
   7   8   3        1.23        1.47      1.03 o 
   0   0   4       12.55        9.46      0.94 o 
   1   0   4     1008.84     1036.34      8.72 o 
   2   0   4        0.02       -0.47      0.31 o 
   3   0   4     1418.09     1426.14     11.64 o 
   4   0   4      568.86      597.89      8.66 o 
   5   0   4       50.73       62.82      2.20 o 
   6   0   4      125.35      150.12      2.64 o 
   7   0   4      122.32      105.74      2.23 o 
   8   0   4       20.59       16.01      1.41 o 
   9   0   4      325.14      324.19      4.62 o 
  10   0   4      193.33      177.87      3.65 o 
  11   0   4        8.64        6.26      0.86 o 
  12   0   4      101.46       98.11      2.90 o 
  13   0   4        1.51        0.95      0.86 o 
  14   0   4      220.65      204.73      3.93 o 
  15   0   4      118.00      113.63      3.14 o 
  16   0   4        0.10        0.18      1.11 o 
  17   0   4       27.90       24.93      1.97 o 
  18   0   4        0.61        0.39      1.02 o 
  19   0   4      200.64      210.32      5.00 o 
  20   0   4        0.41        0.00      0.94 o 
  21   0   4        4.02        4.89      1.34 o 
  22   0   4       29.99       35.92      3.53 o 
  23   0   4      178.12      219.50      9.24 o 
  24   0   4        3.55       11.40      2.72 o 
   1   1   4      381.71      363.80      2.59 o 
   2   1   4      192.43      182.44      1.68 o 
   3   1   4      125.38      150.73      1.63 o 
   4   1   4       98.86      133.09      1.56 o 
   5   1   4       11.01       26.57      0.75 o 
   6   1   4       25.23       24.27      0.90 o 
   7   1   4      342.15      313.61      3.47 o 
   8   1   4       18.86       18.91      0.73 o 
   9   1   4      176.25      167.12      2.16 o 
  10   1   4       43.13       46.59      1.19 o 
  11   1   4      549.56      532.19      4.80 o 
  12   1   4       90.53       84.08      1.83 o 
  13   1   4      231.28      212.31      2.96 o 
  14   1   4      546.76      551.05      7.55 o 
  15   1   4      609.82      595.58      5.95 o 
  16   1   4        3.11        3.46      0.71 o 
  17   1   4       36.06       36.60      1.37 o 
  18   1   4       12.72       12.28      1.09 o 
  19   1   4        0.09       -0.80      0.76 o 
  20   1   4        0.04        0.54      1.10 o 
  21   1   4       78.23       72.85      2.75 o 
  22   1   4       16.39       21.21      2.43 o 
  23   1   4       22.20       26.65      2.02 o 
  24   1   4        0.82        1.75      1.20 o 
   0   2   4        9.98        9.54      0.65 o 
   1   2   4      524.63      502.98      3.19 o 
   2   2   4        0.09       -0.41      0.27 o 
   3   2   4      989.54     1009.86      7.30 o 
   4   2   4      334.99      350.79      2.77 o 
   5   2   4       38.07       47.38      0.78 o 
   6   2   4      105.70      122.69      1.52 o 
   7   2   4       78.61       72.81      1.17 o 
   8   2   4       10.94        9.32      0.57 o 
   9   2   4      222.73      214.65      2.60 o 
  10   2   4      131.57      127.20      2.04 o 
  11   2   4        7.76        7.82      0.71 o 
  12   2   4       83.23       79.08      1.74 o 
  13   2   4        6.79        7.74      0.86 o 
  14   2   4      163.33      157.97      3.09 o 
  15   2   4      102.46       96.94      2.79 o 
  16   2   4        0.30        0.45      0.81 o 
  17   2   4       23.04       23.19      1.40 o 
  18   2   4        0.60       -0.66      0.76 o 
  19   2   4      142.49      153.07      3.39 o 
  20   2   4        0.21       -0.26      0.85 o 
  21   2   4        2.81        2.91      1.25 o 
  22   2   4       23.04       26.02      2.04 o 
  23   2   4      137.52      172.41      5.81 o 
   1   3   4      175.47      171.51      1.82 o 
   2   3   4       78.66       78.39      1.47 o 
   3   3   4       56.02       66.64      1.22 o 
   4   3   4       47.27       53.08      1.10 o 
   5   3   4       13.42       22.73      0.74 o 
   6   3   4        7.60        8.16      0.56 o 
   7   3   4      128.51      119.42      1.91 o 
   8   3   4        7.04        9.54      0.87 o 
   9   3   4       76.37       74.59      1.60 o 
  10   3   4       23.11       22.27      1.09 o 
  11   3   4      241.55      238.86      3.38 o 
  12   3   4       46.48       43.95      1.74 o 
  13   3   4      132.82      132.17      2.78 o 
  14   3   4      329.50      339.88      4.88 o 
  15   3   4      352.39      352.28      5.55 o 
  16   3   4        4.83        6.85      1.20 o 
  17   3   4       19.77       19.22      1.38 o 
  18   3   4        7.71        7.87      1.33 o 
  19   3   4        0.27       -0.08      0.99 o 
  20   3   4        0.02       -0.42      1.06 o 
  21   3   4       38.26       40.97      2.25 o 
  22   3   4        8.80       11.77      1.65 o 
   0   4   4        5.04        4.47      0.63 o 
   1   4   4      124.61      115.90      1.66 o 
   2   4   4        0.01       -0.40      0.39 o 
   3   4   4      350.69      349.12      3.22 o 
   4   4   4      106.51      110.19      1.62 o 
   5   4   4       21.78       22.94      0.94 o 
   6   4   4       49.25       54.90      1.48 o 
   7   4   4       23.88       25.51      1.14 o 
   8   4   4        2.29        1.50      0.61 o 
   9   4   4       64.13       62.43      1.79 o 
  10   4   4       44.85       44.41      1.66 o 
  11   4   4        2.00        1.28      0.85 o 
  12   4   4       50.34       46.98      1.76 o 
  13   4   4       20.45       20.34      1.43 o 
  14   4   4       68.90       68.33      2.24 o 
  15   4   4       72.56       76.45      2.98 o 
  16   4   4        0.62       -1.38      1.02 o 
  17   4   4       12.77       17.54      2.27 o 
  18   4   4        0.34       -0.33      0.99 o 
  19   4   4       53.14       51.77      2.42 o 
  20   4   4        0.01       -0.11      1.03 o 
  21   4   4        0.77        0.75      1.20 o 
   1   5   4       39.48       39.39      2.15 o 
   2   5   4       10.61       12.46      0.75 o 
   3   5   4       28.31       29.16      1.43 o 
   4   5   4       15.53       12.49      0.75 o 
   5   5   4       14.83       15.46      0.89 o 
   6   5   4        1.51        0.86      0.59 o 
   7   5   4       19.45       17.87      1.05 o 
   8   5   4        1.68        2.72      0.73 o 
   9   5   4       18.07       22.68      1.26 o 
  10   5   4        8.29        7.44      1.00 o 
  11   5   4       47.86       46.05      1.76 o 
  12   5   4       15.41       16.74      1.29 o 
  13   5   4       54.23       55.34      2.01 o 
  14   5   4      132.78      136.10      3.04 o 
  15   5   4      126.26      134.26      3.20 o 
  16   5   4        5.92        6.30      1.18 o 
  17   5   4        6.25        7.11      1.50 o 
  18   5   4        3.27        1.52      0.93 o 
   0   6   4        1.43        1.63      0.89 o 
   1   6   4       20.34       19.00      1.09 o 
   2   6   4        0.12       -0.22      0.84 o 
   3   6   4       72.33       67.36      1.64 o 
   4   6   4       26.33       28.08      1.30 o 
   5   6   4       10.66       11.22      1.12 o 
   6   6   4       15.52       17.22      1.05 o 
   7   6   4        2.89        1.83      0.73 o 
   8   6   4        0.18        0.19      0.70 o 
   9   6   4        7.17        7.39      0.83 o 
  10   6   4        7.92        9.93      1.00 o 
  11   6   4        0.01       -1.09      0.81 o 
  12   6   4       24.13       21.76      1.40 o 
  13   6   4       23.45       21.02      1.50 o 
  14   6   4       19.15       20.97      1.54 o 
  15   6   4       41.54       43.88      1.94 o 
  16   6   4        0.70        0.04      0.97 o 
   1   7   4        5.40        6.57      0.97 o 
   2   7   4        0.12        0.09      0.97 o 
   3   7   4       11.85       11.97      1.14 o 
   4   7   4        5.61        4.69      1.08 o 
   5   7   4       12.13       11.85      1.42 o 
   6   7   4        0.26        0.14      0.72 o 
   7   7   4        0.27       -0.33      0.47 o 
   8   7   4        0.13       -0.17      0.74 o 
   9   7   4        2.09        2.87      0.77 o 
  10   7   4        2.55        2.45      1.06 o 
  11   7   4        3.35        2.65      1.08 o 
   1   0   5        3.58        4.08      0.61 o 
   2   0   5     1472.36     1452.25     12.08 o 
   3   0   5       22.71       20.08      1.14 o 
   4   0   5      337.92      310.67      3.62 o 
   5   0   5      550.41      528.47      5.93 o 
   6   0   5      111.24      113.78      3.76 o 
   7   0   5      114.23      114.28      2.57 o 
   8   0   5      137.82      154.17      3.12 o 
   9   0   5      277.50      279.93      4.48 o 
  10   0   5      112.56      109.94      2.64 o 
  11   0   5       65.00       55.62      2.29 o 
  12   0   5       21.01       13.96      1.96 o 
  13   0   5      105.52       98.57      2.72 o 
  14   0   5      225.72      217.84      4.80 o 
  15   0   5       32.32       29.66      1.88 o 
  16   0   5        2.10        2.12      1.12 o 
  17   0   5        6.72        7.84      1.34 o 
  18   0   5       91.67       89.26      3.42 o 
  19   0   5        3.60        3.02      2.17 o 
  20   0   5       16.19       18.63      2.47 o 
  21   0   5       25.07       25.03      2.69 o 
  22   0   5       11.36        9.17      4.07 o 
   0   1   5      224.04      235.36      2.94 o 
   1   1   5        0.09       -0.51      0.34 o 
   2   1   5      252.17      261.68      2.22 o 
   3   1   5      535.05      513.85      3.64 o 
   4   1   5       44.26       46.18      1.22 o 
   5   1   5       17.42       18.57      0.71 o 
   6   1   5      216.69      212.03      2.66 o 
   7   1   5      111.83       99.39      1.84 o 
   8   1   5        2.95        4.36      0.64 o 
   9   1   5        3.99        4.09      0.58 o 
  10   1   5      163.80      143.70      2.34 o 
  11   1   5       87.40       71.06      1.72 o 
  12   1   5      276.81      266.36      3.45 o 
  13   1   5       27.52       27.52      1.33 o 
  14   1   5        6.92        6.44      0.80 o 
  15   1   5       17.30       16.73      1.14 o 
  16   1   5      140.65      149.60      3.19 o 
  17   1   5       93.00       93.12      2.81 o 
  18   1   5       30.60       27.84      2.46 o 
  19   1   5       54.96       59.77      3.04 o 
  20   1   5       46.66       51.40      2.67 o 
  21   1   5       50.26       52.71      2.50 o 
  22   1   5       49.91       51.76      2.62 o 
   1   2   5        1.13        0.86      0.35 o 
   2   2   5     1009.47     1024.14      6.35 o 
   3   2   5       24.72       24.89      0.80 o 
   4   2   5      244.96      229.35      2.65 o 
   5   2   5      354.00      338.35      3.66 o 
   6   2   5       70.72       72.27      1.39 o 
   7   2   5       74.25       73.93      2.22 o 
   8   2   5       97.54      101.90      2.43 o 
   9   2   5      183.06      176.42      2.58 o 
  10   2   5       80.36       75.20      1.86 o 
  11   2   5       51.08       45.86      2.23 o 
  12   2   5       15.88       11.79      0.98 o 
  13   2   5       83.90       72.45      1.97 o 
  14   2   5      159.53      159.00      2.91 o 
  15   2   5       21.03       23.85      2.11 o 
  16   2   5        1.61        1.42      0.80 o 
  17   2   5        4.45        7.04      1.15 o 
  18   2   5       65.75       69.21      2.41 o 
  19   2   5        2.56        1.71      1.10 o 
  20   2   5       11.69       11.56      1.48 o 
  21   2   5       17.52       22.20      2.51 o 
  22   2   5       10.03        6.73      1.41 o 
   0   3   5       98.46      103.26      2.48 o 
   1   3   5        0.12       -0.20      0.48 o 
   2   3   5      124.48      128.08      1.69 o 
   3   3   5      256.16      255.79      3.15 o 
   4   3   5       27.17       29.17      1.04 o 
   5   3   5       12.27       13.13      1.00 o 
   6   3   5       90.65       83.91      1.75 o 
   7   3   5       50.05       53.89      1.47 o 
   8   3   5        0.21        0.08      0.51 o 
   9   3   5        0.64        1.01      0.62 o 
  10   3   5       91.23       85.80      1.86 o 
  11   3   5       54.90       48.99      1.64 o 
  12   3   5      150.95      142.97      2.75 o 
  13   3   5       11.28       12.63      1.18 o 
  14   3   5        6.62        7.60      1.05 o 
  15   3   5        4.43        6.07      1.05 o 
  16   3   5       74.06       82.88      2.80 o 
  17   3   5       48.26       51.93      2.37 o 
  18   3   5       17.46       15.07      1.65 o 
  19   3   5       24.70       27.97      2.43 o 
  20   3   5       27.21       31.68      2.19 o 
   1   4   5        0.70       -0.81      0.54 o 
   2   4   5      406.31      414.75      4.53 o 
   3   4   5       21.81       24.25      1.03 o 
   4   4   5       95.05       88.09      1.94 o 
   5   4   5      106.71      105.11      2.01 o 
   6   4   5       21.57       19.57      1.09 o 
   7   4   5       21.24       19.66      1.22 o 
   8   4   5       30.33       28.55      1.31 o 
   9   4   5       58.35       63.07      2.01 o 
  10   4   5       33.03       30.07      1.51 o 
  11   4   5       24.58       27.45      1.47 o 
  12   4   5        8.31        8.51      1.61 o 
  13   4   5       44.54       41.84      1.83 o 
  14   4   5       59.84       57.89      3.50 o 
  15   4   5        5.31        8.69      1.18 o 
  16   4   5        0.80        1.66      0.93 o 
  17   4   5        1.26        2.08      1.18 o 
  18   4   5       25.23       26.79      1.93 o 
  19   4   5        0.94        1.74      1.08 o 
   0   5   5       20.15       20.72      1.81 o 
   1   5   5        0.15       -0.54      0.61 o 
   2   5   5       31.92       32.52      1.35 o 
   3   5   5       69.69       75.40      2.86 o 
   4   5   5        4.96        5.31      0.89 o 
   5   5   5        6.14        5.91      0.76 o 
   6   5   5       25.77       21.87      1.21 o 
   7   5   5        8.18        9.63      1.13 o 
   8   5   5        0.03       -0.37      0.73 o 
   9   5   5        0.19        0.60      0.73 o 
  10   5   5       29.55       27.29      1.54 o 
  11   5   5       23.16       22.70      1.40 o 
  12   5   5       50.98       50.68      1.92 o 
  13   5   5        1.27        1.57      0.97 o 
  14   5   5        4.49        4.02      1.02 o 
  15   5   5        0.00       -0.39      0.87 o 
  16   5   5       19.68       20.83      1.54 o 
  17   5   5       13.49       14.61      1.47 o 
   1   6   5        4.77        2.78      0.74 o 
   2   6   5      117.93      118.37      2.43 o 
   3   6   5       12.75       14.02      1.05 o 
   4   6   5       23.54       22.70      1.50 o 
   5   6   5       17.30       17.40      1.03 o 
   6   6   5        3.76        3.75      0.77 o 
   7   6   5        2.22        1.50      0.77 o 
   8   6   5        3.76        2.40      1.05 o 
   9   6   5       10.27       13.08      1.12 o 
  10   6   5        8.60        8.16      1.07 o 
  11   6   5        7.80        7.62      1.09 o 
  12   6   5        3.31        4.70      1.04 o 
  13   6   5       17.53       15.67      1.34 o 
   0   7   5        1.65        1.69      1.01 o 
   1   7   5        0.09        0.72      0.66 o 
   2   7   5        5.15        5.00      0.75 o 
   3   7   5       12.32       13.28      1.06 o 
   4   7   5        0.15       -0.37      0.72 o 
   5   7   5        2.97        3.16      0.78 o 
   6   7   5        5.11        4.98      0.78 o 
   7   7   5        0.20       -0.26      0.75 o 
   8   7   5        0.11        0.40      0.78 o 
   0   0   6     2095.53     2040.84     25.56 o 
   1   0   6      417.35      403.24      4.62 o 
   2   0   6     1139.39     1102.86      9.79 o 
   3   0   6      236.83      219.78      3.13 o 
   4   0   6        0.37       -0.74      0.49 o 
   5   0   6       37.79       37.81      1.61 o 
   6   0   6      193.20      189.19      4.28 o 
   7   0   6      106.31       96.59      2.32 o 
   8   0   6      142.85      117.53      4.60 o 
   9   0   6      259.02      232.26      4.91 o 
  10   0   6      225.00      229.27      4.91 o 
  11   0   6       59.64       53.55      2.86 o 
  12   0   6       19.38       19.47      1.92 o 
  13   0   6       86.42       78.25      2.95 o 
  14   0   6      113.09      104.51      3.45 o 
  15   0   6        4.95        6.02      1.54 o 
  16   0   6       59.12       55.89      3.25 o 
  17   0   6        2.50        4.34      1.54 o 
  18   0   6        6.68        5.19      1.70 o 
  19   0   6       34.74       42.80      3.53 o 
  20   0   6       27.99       42.23      3.46 o 
  21   0   6        7.21        7.55      2.09 o 
   1   1   6      322.04      318.10      2.74 o 
   2   1   6      790.80      785.41      5.51 o 
   3   1   6       62.27       58.10      1.16 o 
   4   1   6        3.57        1.95      0.53 o 
   5   1   6       66.88       68.39      1.36 o 
   6   1   6       90.81       67.81      1.58 o 
   7   1   6        0.96       -0.80      0.54 o 
   8   1   6      286.59      268.51      3.51 o 
   9   1   6        8.10        8.67      0.84 o 
  10   1   6      141.73      129.67      2.81 o 
  11   1   6       14.77        9.29      0.95 o 
  12   1   6        5.75        6.42      0.95 o 
  13   1   6        6.69        8.92      1.10 o 
  14   1   6       72.90       77.55      2.57 o 
  15   1   6       10.63        9.55      1.15 o 
  16   1   6       67.96       71.10      2.36 o 
  17   1   6        0.64       -0.80      0.85 o 
  18   1   6      187.57      197.22      3.98 o 
  19   1   6        3.23        3.13      1.44 o 
  20   1   6      170.08      194.91      5.31 o 
   0   2   6     1582.29     1589.68     14.71 o 
   1   2   6      332.02      333.83      3.64 o 
   2   2   6      870.94      847.11      6.56 o 
   3   2   6      189.97      180.53      2.31 o 
   4   2   6        0.07       -0.90      0.60 o 
   5   2   6       22.41       22.18      0.91 o 
   6   2   6      135.16      133.59      2.62 o 
   7   2   6       75.10       66.70      1.66 o 
   8   2   6      110.76       96.16      2.19 o 
   9   2   6      200.58      186.51      2.90 o 
  10   2   6      146.17      149.19      2.78 o 
  11   2   6       46.92       40.71      1.93 o 
  12   2   6       11.30       13.46      1.11 o 
  13   2   6       66.08       56.90      2.03 o 
  14   2   6       83.15       74.60      2.17 o 
  15   2   6        4.09        2.45      1.57 o 
  16   2   6       42.80       45.41      2.48 o 
  17   2   6        1.73        1.46      1.22 o 
  18   2   6        4.70        6.44      1.32 o 
  19   2   6       26.59       27.21      2.02 o 
  20   2   6       20.54       26.77      2.09 o 
   1   3   6      185.98      181.32      2.59 o 
   2   3   6      385.19      393.85      4.19 o 
   3   3   6       36.22       32.90      1.52 o 
   4   3   6        1.78       -0.47      0.61 o 
   5   3   6       37.20       34.83      1.24 o 
   6   3   6       52.57       44.40      1.82 o 
   7   3   6        2.14        1.04      0.66 o 
   8   3   6      154.46      149.67      2.58 o 
   9   3   6        4.29        5.60      0.86 o 
  10   3   6       80.81       76.83      2.07 o 
  11   3   6       12.02       10.34      1.04 o 
  12   3   6        0.85        2.17      0.79 o 
  13   3   6        2.49        1.76      0.85 o 
  14   3   6       33.38       35.30      1.63 o 
  15   3   6        7.24        7.01      1.18 o 
  16   3   6       43.03       45.40      2.09 o 
  17   3   6        1.66        1.88      1.44 o 
  18   3   6      113.73      114.66      4.15 o 
   0   4   6      721.76      723.85     10.71 o 
   1   4   6      168.21      172.41      3.16 o 
   2   4   6      433.17      428.84      5.17 o 
   3   4   6      114.00      116.56      3.20 o 
   4   4   6        3.09        1.06      0.79 o 
   5   4   6        5.00        4.22      0.95 o 
   6   4   6       51.83       54.57      1.74 o 
   7   4   6       31.87       27.32      1.51 o 
   8   4   6       54.28       53.37      2.01 o 
   9   4   6       91.48       91.81      2.52 o 
  10   4   6       40.04       45.13      2.39 o 
  11   4   6       21.59       23.34      1.51 o 
  12   4   6        1.31        2.22      0.93 o 
  13   4   6       31.82       31.50      2.50 o 
  14   4   6       34.52       35.83      1.83 o 
  15   4   6        2.23        1.24      1.01 o 
  16   4   6       15.88       18.02      1.64 o 
  17   4   6        0.61        0.41      1.00 o 
   1   5   6       70.07       66.14      2.06 o 
   2   5   6      105.83      116.50      2.53 o 
   3   5   6       13.30       14.64      1.14 o 
   4   5   6        0.06        0.02      0.85 o 
   5   5   6       11.91        9.08      0.98 o 
   6   5   6       19.53       20.32      1.37 o 
   7   5   6        2.73        2.96      0.90 o 
   8   5   6       46.15       47.34      1.89 o 
   9   5   6        1.30        0.68      1.21 o 
  10   5   6       30.91       32.88      1.60 o 
  11   5   6        7.43        8.06      1.22 o 
  12   5   6        0.37       -0.62      1.24 o 
  13   5   6        0.14        0.46      0.93 o 
  14   5   6        6.68        6.84      1.12 o 
   0   6   6      233.23      229.69      7.08 o 
   1   6   6       59.89       61.06      2.02 o 
   2   6   6      159.24      158.24      3.07 o 
   3   6   6       54.31       56.25      1.87 o 
   4   6   6        7.07        4.61      1.21 o 
   5   6   6        0.19       -1.14      1.05 o 
   6   6   6       11.79       13.59      1.23 o 
   7   6   6        9.97       10.88      1.74 o 
   8   6   6       18.39       18.86      1.54 o 
   9   6   6       26.18       25.88      1.81 o 
  10   6   6        3.39        4.58      1.02 o 
   1   0   7       30.59       28.27      1.74 o 
   2   0   7      105.69      107.53      2.36 o 
   3   0   7      170.69      169.02      3.09 o 
   4   0   7        2.24        0.33      0.73 o 
   5   0   7      195.05      183.30      3.97 o 
   6   0   7       11.01        9.98      1.25 o 
   7   0   7        0.71        0.36      0.94 o 
   8   0   7       92.69       69.42      3.10 o 
   9   0   7      265.28      230.03      5.02 o 
  10   0   7       14.35       14.51      1.57 o 
  11   0   7      181.86      179.09      7.06 o 
  12   0   7        2.30        1.16      1.30 o 
  13   0   7       43.77       41.85      3.53 o 
  14   0   7        2.58        3.80      1.70 o 
  15   0   7      111.66      115.25      4.79 o 
  16   0   7        1.04       -0.20      1.90 o 
  17   0   7       24.62       21.87      2.47 o 
  18   0   7       39.48       40.69      4.35 o 
   0   1   7      187.10      184.91      3.16 o 
   1   1   7        0.18       -0.70      0.58 o 
   2   1   7       59.86       55.87      1.29 o 
   3   1   7      217.28      225.15      2.74 o 
   4   1   7        1.13        0.31      0.55 o 
   5   1   7       25.67       23.77      1.01 o 
   6   1   7        1.26        1.07      0.61 o 
   7   1   7      141.32      154.26      2.49 o 
   8   1   7       50.95       51.62      1.60 o 
   9   1   7       79.96       82.34      2.14 o 
  10   1   7        3.66        4.84      0.89 o 
  11   1   7       43.00       39.85      1.62 o 
  12   1   7       26.98       23.79      1.39 o 
  13   1   7       73.21       71.45      3.13 o 
  14   1   7        5.20        5.14      1.27 o 
  15   1   7       58.88       64.89      2.64 o 
  16   1   7        7.81        6.15      1.36 o 
  17   1   7        3.02        4.95      1.27 o 
  18   1   7       30.23       33.15      2.47 o 
   1   2   7       33.38       32.24      1.31 o 
   2   2   7       89.06       92.11      1.95 o 
   3   2   7      139.01      132.06      2.47 o 
   4   2   7        1.31       -0.34      0.61 o 
   5   2   7      136.86      134.74      2.52 o 
   6   2   7        7.95        7.29      0.92 o 
   7   2   7        1.55        0.04      0.63 o 
   8   2   7       74.55       62.26      2.62 o 
   9   2   7      203.12      185.30      3.03 o 
  10   2   7       12.19       12.15      1.10 o 
  11   2   7      136.18      140.11      2.72 o 
  12   2   7        1.80        0.43      0.79 o 
  13   2   7       32.33       31.07      1.72 o 
  14   2   7        2.03        2.91      1.10 o 
  15   2   7       79.86       83.03      2.66 o 
  16   2   7        0.80       -1.38      0.92 o 
  17   2   7       15.97       13.41      1.59 o 
   0   3   7      132.30      134.81      3.35 o 
   1   3   7        0.56       -0.08      0.65 o 
   2   3   7       34.66       32.19      1.28 o 
   3   3   7      100.35      104.68      2.14 o 
   4   3   7        0.60       -0.37      0.75 o 
   5   3   7       13.65       14.53      0.98 o 
   6   3   7        0.10        0.13      0.68 o 
   7   3   7       66.22       72.98      2.14 o 
   8   3   7       29.02       29.85      1.52 o 
   9   3   7       37.54       41.15      1.78 o 
  10   3   7        0.81        0.18      0.75 o 
  11   3   7       26.34       25.59      1.49 o 
  12   3   7       16.41       14.71      1.31 o 
  13   3   7       38.27       34.13      1.91 o 
  14   3   7        2.77        2.03      1.14 o 
  15   3   7       34.34       32.73      2.08 o 
  16   3   7        6.27        4.86      1.65 o 
   1   4   7       36.78       33.56      1.58 o 
   2   4   7       53.70       49.86      1.81 o 
   3   4   7       75.92       77.70      2.16 o 
   4   4   7        0.09       -0.24      0.79 o 
   5   4   7       48.51       49.31      2.27 o 
   6   4   7        3.17        1.28      0.83 o 
   7   4   7        3.41        1.69      0.93 o 
   8   4   7       39.41       38.90      1.83 o 
   9   4   7       96.08       93.01      2.65 o 
  10   4   7        7.79       10.05      1.29 o 
  11   4   7       59.00       57.87      2.42 o 
  12   4   7        0.81        0.77      0.97 o 
  13   4   7       13.03       10.91      1.43 o 
  14   4   7        0.90        2.17      1.10 o 
   0   5   7       65.27       67.45      4.63 o 
   1   5   7        0.88        1.21      0.85 o 
   2   5   7       15.04       14.30      1.24 o 
   3   5   7       20.53       22.79      1.42 o 
   4   5   7        0.14       -0.08      0.85 o 
   5   5   7        3.90        3.06      0.96 o 
   6   5   7        0.20       -0.07      0.77 o 
   7   5   7       13.97       15.51      1.36 o 
   8   5   7        9.86        9.28      1.29 o 
   9   5   7        7.18        5.51      1.43 o 
  10   5   7        0.01       -0.84      0.93 o 
   1   6   7       28.92       25.85      1.70 o 
   2   6   7       24.24       24.99      1.44 o 
   3   6   7       30.15       28.24      1.68 o 
   4   6   7        0.15        0.07      0.88 o 
   0   0   8      160.33      163.48      5.18 o 
   1   0   8       53.28       52.18      2.17 o 
   2   0   8        6.84        5.97      1.14 o 
   3   0   8        9.96        6.90      1.14 o 
   4   0   8      147.28      152.74      4.05 o 
   5   0   8        6.02        2.95      1.97 o 
   6   0   8       39.60       39.92      2.29 o 
   7   0   8        3.94        3.26      1.12 o 
   8   0   8       14.58       11.89      1.65 o 
   9   0   8        8.35        9.57      1.57 o 
  10   0   8       14.87       15.58      1.76 o 
  11   0   8        0.69       -0.39      1.02 o 
  12   0   8       45.33       61.84      2.92 o 
  13   0   8       43.75       40.94      2.60 o 
  14   0   8        3.15        1.28      1.34 o 
  15   0   8        0.92        3.26      1.70 o 
   1   1   8       63.13       67.39      2.00 o 
   2   1   8      129.72      145.28      3.57 o 
   3   1   8        5.13        3.76      0.89 o 
   4   1   8       97.33      104.73      2.40 o 
   5   1   8       39.38       37.37      1.86 o 
   6   1   8        0.02       -1.08      0.72 o 
   7   1   8        0.54       -0.24      0.69 o 
   8   1   8      164.18      181.54      3.29 o 
   9   1   8       19.69       19.08      1.33 o 
  10   1   8       28.26       35.02      1.69 o 
  11   1   8       43.61       38.67      1.62 o 
  12   1   8       29.14       30.25      1.58 o 
  13   1   8        1.84        0.34      1.01 o 
  14   1   8       37.78       49.59      2.23 o 
  15   1   8        4.94        2.74      1.10 o 
   0   2   8      113.61      117.06      3.24 o 
   1   2   8       39.02       37.89      1.45 o 
   2   2   8        5.07        3.54      0.83 o 
   3   2   8        6.57        6.34      0.87 o 
   4   2   8      106.56      116.40      2.71 o 
   5   2   8        4.45        2.73      0.84 o 
   6   2   8       28.57       29.72      1.57 o 
   7   2   8        2.24        1.30      0.86 o 
   8   2   8       11.43       10.51      1.20 o 
   9   2   8        5.17        5.54      1.02 o 
  10   2   8        9.94       11.71      1.24 o 
  11   2   8        0.31       -1.09      0.99 o 
  12   2   8       33.91       41.15      2.23 o 
  13   2   8       30.59       30.85      2.09 o 
  14   2   8        2.59        2.49      1.27 o 
   1   3   8       31.26       33.19      1.81 o 
   2   3   8       75.66       85.71      2.27 o 
   3   3   8        1.93        1.43      0.87 o 
   4   3   8       53.95       49.94      1.78 o 
   5   3   8       19.57       20.97      1.34 o 
   6   3   8        0.02       -0.22      0.83 o 
   7   3   8        0.10        0.23      0.93 o 
   8   3   8       89.62       97.74      2.86 o 
   9   3   8       12.53       11.97      2.04 o 
  10   3   8       16.54       18.13      1.73 o 
  11   3   8       23.22       19.58      2.52 o 
  12   3   8       14.13       15.06      2.55 o 
   0   4   8       41.20       39.64      2.47 o 
   1   4   8       16.01       17.24      1.37 o 
   2   4   8        1.96        1.98      1.02 o 
   3   4   8        2.03        1.18      0.94 o 
   4   4   8       40.39       46.30      1.91 o 
   5   4   8        2.17        0.82      0.98 o 
   6   4   8       11.02        9.90      1.38 o 
   7   4   8        0.17        0.69      0.99 o 
   8   4   8        5.81        5.46      1.26 o 
   9   4   8        1.07        0.53      1.00 o 
   1   5   8        7.35        9.87      1.32 o 
   2   5   8       27.60       32.78      1.74 o 
   1   0   9       70.64       83.14      4.22 o 
   2   0   9       31.31       24.98      2.69 o 
   3   0   9        0.90       -1.94      1.30 o 
   4   0   9       64.28       61.40      3.84 o 
   5   0   9       38.94       47.37      3.53 o 
   6   0   9       53.68       57.22      3.46 o 
   7   0   9       45.46       45.43      3.46 o 
   8   0   9       96.74      106.57      4.79 o 
   9   0   9        4.28        3.59      1.44 o 
  10   0   9       18.57       22.24      2.19 o 
   0   1   9        1.45        0.87      1.12 o 
   1   1   9        7.89        6.06      1.11 o 
   2   1   9       20.39       25.24      1.51 o 
   3   1   9        1.00        0.27      1.09 o 
   4   1   9       88.45       98.84      2.81 o 
   5   1   9        0.07        1.30      0.97 o 
   6   1   9       90.67       93.22      2.81 o 
   7   1   9        1.99        3.06      1.10 o 
   8   1   9       10.07       12.96      1.50 o 
   9   1   9        0.41       -0.61      1.05 o 
  10   1   9       12.93       11.39      1.43 o 
   1   2   9       55.06       66.42      2.18 o 
   2   2   9       22.34       20.92      1.43 o 
   3   2   9        0.77        0.56      0.95 o 
   4   2   9       45.87       52.76      2.04 o 
   5   2   9       29.88       34.08      1.94 o 
   6   2   9       41.59       44.01      2.08 o 
   7   2   9       35.31       39.09      2.35 o 
   8   2   9       71.31       76.80      3.23 o 
   0   3   9        0.02       -2.17      1.63 o 
   1   3   9        6.29        7.10      1.37 o 
   2   3   9       16.77       21.58      1.80 o 
   3   3   9        1.90        0.24      1.18 o 
   4   3   9       51.89       57.92      2.62 o 
   5   3   9        0.01       -0.87      1.12 o 
                                                 
